# Supplementary material for: Robotic scrub nurse to anticipate surgical instruments based on real-time laparoscopic video analysis
Source: Commun Med (Lond). 2024 Aug 2;4:156. doi: 10.1038/s43856-024-00581-0 (PMC11297199; doi:10.1038/s43856-024-00581-0)
Supplement: Supplementary file 4 — Supplementary Data 1 [file 43856_2024_581_MOESM4_ESM.xlsx]

## Sheet: Tabellenblatt1
	0 = Residents 1 = Experienced Surgeons	Staff shortage	Prior knowledge	Process standardization
Impact on efficiency	0	4	3	4
	0	4	5	5
	0	5	5	5
	0	5	4	4
	0	5	4	5
	0	4	5	3
	0	5	5	5
	0	5	5	4
	0	5	4	5
	0	5	4	5
	0	5	5	5
	0	4	4	4
	0	5	4	5
	0	4	4	4
	0	5	5	4
	0	5	4	5
	0	5	4	5
	0	5	2	4
	0	5	5	5
	0	4	4	4
	0	5	5	5
	1	5	5	5
	1	5	5	5
	1	4	4	3
	1	5	5	5
	1	5	4	4
	1	5	5	3
	1	5	4	2
	1	4	3	4
	1	5	5	5
	1	5	3	2
	1	4	4	2
	1	5	5	5
	1	4	4	4
	1	5	4	5
	1	5	4	5
	1	5	4	5
	1	5	5	5
	1	5	4	4
	1	5	4	5
	1	4	4	3
	1	5	4	5
	1	5	4	4
	1	5	4	4
	1	5	5	5
	1	5	4	5
	1	5	5	5
	1	5	5	5
	1	3	3	3
	1	5	4	3
Impact on quality	0	4	3	3
	0	4	5	4
	0	5	5	5
	0	5	5	4
	0	5	5	5
	0	4	4	2
	0	5	5	5
	0	5	5	3
	0	5	4	5
	0	5	5	5
	0	5	5	5
	0	4	4	4
	0	5	5	5
	0	5	4	5
	0	5	5	5
	0	5	5	5
	0	5	5	5
	0	2	2	4
	0	4	4	4
	0	4	5	4
	0	4	4	5
	1	5	4	4
	1	5	5	5
	1	4	4	3
	1	5	5	5
	1	5	4	4
	1	4	4	4
	1	4	2	2
	1	4	3	4
	1	3	4	4
	1	4	5	5
	1	4	4	2
	1	5	4	4
	1	4	4	3
	1	5	5	5
	1	5	5	5
	1	5	4	5
	1	5	4	5
	1	5	5	5
	1	5	5	5
	1	4	4	4
	1	5	5	5
	1	5	5	5
	1	5	4	5
	1	4	5	4
	1	5	5	5
	1	5	5	5
	1	4	5	5
	1	3	1	1
	1	3	3	3
