# Supplementary material for: Robotic scrub nurse to anticipate surgical instruments based on real-time laparoscopic video analysis
Source: Commun Med (Lond). 2024 Aug 2;4:156. doi: 10.1038/s43856-024-00581-0 (PMC11297199; doi:10.1038/s43856-024-00581-0)
Supplement: Supplementary file 5 — Supplementary Data 2 [file 43856_2024_581_MOESM5_ESM.xlsx]

## Sheet: Tabelle1
runs	Results MS-TCN				Results LT-Context				Ablative module
									Visual feature module	Detection feature module	Segmentation feature module
	wAP	wAR	wAA	wAF1	wAP	wAR	wAA	wAF1	wAF1	wAF1	wAF1
0	0.7655	0.6995	0.8818	0.7124	0.7653	0.6943	0.8791	0.721	0.3698	0.6756	0.7134
1	0.7151	0.6839	0.8682	0.6818	0.7527	0.715	0.8735	0.6943	0.4451	0.5904	0.6935
2	0.7212	0.6684	0.8717	0.6716	0.7607	0.7098	0.8856	0.7237	0.349	0.6763	0.7189
3	0.7547	0.7098	0.8857	0.7222	0.7695	0.7098	0.8851	0.7242	0.374	0.6426	0.7113
4	0.7461	0.6943	0.8767	0.7062	0.7663	0.6839	0.8792	0.6983	0.341	0.6171	0.6894
5	0.7392	0.6834	0.8695	0.6877	0.7426	0.7047	0.8756	0.7074	0.3263	0.6949	0.7086
6	0.756	0.6995	0.8883	0.7168	0.8109	0.715	0.8946	0.7226	0.3701	0.6493	0.73
7	0.7264	0.6891	0.8724	0.6993	0.7726	0.6995	0.8811	0.7178	0.3522	0.6253	0.7163
8	0.7481	0.7098	0.8751	0.711	0.7752	0.7047	0.8893	0.7206	0.4524	0.6607	0.7129
9	0.7747	0.7202	0.8919	0.7207	0.7997	0.6943	0.8899	0.7242	0.4356	0.6452	0.717
																		0.7653438920315082,
																		0,752760817360025,
																		0.7607982467598438,
																		0.7695423012283935,
																		0.7663495395770888,
																		0.742624086318491,
																		0.8109444425766634,
																		0.7726524974436968,
																		0.7751952391679807,
																		0.7997270237974292
